# Supplementary material for: Impact of Designated Recovery Rehabilitation Institutions on the Readmission Rate of Older Adults
Source: J Clin Med. 2026 Jan 27;15(3):1009. doi: 10.3390/jcm15031009 (PMC12898560; doi:10.3390/jcm15031009)
Supplement: Supplementary file 1 [file jcm-15-01009-s001.zip]

Archive with 1 entries (1 files):
- jcm-4062776-supplementary.pdf
